# Supplementary material for: The Brown Midrib Leaf (bml) Mutation in Rice (Oryza sativa L.) Causes Premature Leaf Senescence and the Induction of Defense Responses
Source: Genes (Basel). 2018 Apr 9;9(4):203. doi: 10.3390/genes9040203 (PMC5924545; doi:10.3390/genes9040203)
Supplement: Supplementary file 1 [file genes-09-00203-s001.zip]

Archive with 2 entries (2 files):
- Supplementary materials/Supplementary Figures.ppt
- Supplementary materials/Supplementary Tables.docx
